# Supplementary material for: Heteroaryl-Capped Hydroxamic Acid Derivatives with Varied Linkers: Synthesis and Anticancer Evaluation with Various Apoptosis Analyses in Breast Cancer Cells, Including Docking, Simulation, DFT, and ADMET Studies
Source: Pharmaceuticals (Basel). 2025 Aug 1;18(8):1148. doi: 10.3390/ph18081148 (PMC12389269; doi:10.3390/ph18081148)
Supplement: Supplementary file 1 [file pharmaceuticals-18-01148-s001.zip]

Archive with 1 entries (1 files):
- pharmaceuticals-3766876-supplementary.pdf
